# Supplementary material for: Metagenomics analysis of the effects of Agaricus bisporus mycelia on microbial diversity and CAZymes in compost
Source: PeerJ. 2022 Dec 7;10:e14426. doi: 10.7717/peerj.14426 (PMC9745911; doi:10.7717/peerj.14426)
Supplement: Table S1 — Notes. T1,T2,T3: different trials; Results represent mean ± standard deviation (n = 3). [file peerj-10-14426-s001.xlsx]

## Sheet: Sheet1
	PⅡ					PⅢ
Treat	C%	N%	H2O%	AsH%	PH	C%	N%	H2O%	AsH%	PH						H2O%	C%	N%	AsH%	PH	NH4+	NO3-	laccase activity	xylanase activity	FPA activity	protease activity
T1	28.21	2.16	66.47	32.4	7.81	23.41	2.08	53.77	38.04	6.31					Compost-PⅡ-1	66.47	28.21	2.08	32.4	7.81	9.19827	2.31308	0.3085	49.7846	9.52602	0.146509
	28.35	2.14	66.52	35.02	7.94	23.95	2.05	58.77	35.78	6.29					Compost-PⅡ-2	66.52	28.35	2.05	35.02	7.94	12.5922	1.21263	0.4319	50.9423	10.2033	0.177681
	28.63	2.14	66.03	32.43	7.71	23.47	2.06	58.08	35.7	6.32					Compost-PⅡ-3	66.03	28.63	2.06	32.43	7.71	12.9502	1.36924	0.3702	45.4429	9.00807	0.183915
	28.52	2.08	67.42	32.42	7.89	23.65	2.05	62.43	34.76	6.29					Mycelium-PⅢ-1	53.77	23.41	2.06	38.04	6.31	15.8307	0.56083	16.7207	121.567	5.32268	0.470698
	28.7	2.09	65.87	35.91	7.92	23.45	2.02	64.46	35.66	6.31					Mycelium-PⅢ-2	58.77	23.95	2.04	35.78	6.29	23.5528	0.497342	13.3272	146.17	5.78087	0.476933
	28.482	2.122	66.462	33.636	7.854	23.586	2.052	59.502	35.988	6.304
	0.20142	0.0349285	0.603796	1.69907	0.0944987	0.223338	0.0216795	4.14031	1.21989	0.0134164
	28.482±0.201419959289043	2.122±0.034928498393146	66.462±0.603796323274661	33.636±1.69906739124733	7.854±0.0944986772394197	23.586±0.223338308402298	2.052±0.0216794833886788	59.502±4.14031037483906	35.988±1.2198852405042	6.304±0.0134164078649987
T2	28.69	2.08	66.48	34.94	7.81	23.68	2.07	62.04	36.83	6.24					Mycelium-PⅢ-3	58.08	23.47	2.14	35.7	6.32	25.5841	0.30688	17.0909	138.934	5.56173	0.50187
	28.91	2.1	65.87	34.08	7.73	23.95	2.05	63.06	34.11	6.24
	28.56	2.08	65.93	32.49	7.22	23.84	2.06	61.51	35.66	6.27
	28.45	2.21	66.25	32.49	7.68	23.67	2.05	60.71	36.74	6.22
	28.56	2.22	66.01	33.69	7.8	23.58	2.09	61.7	37.65	6.21
	28.634	2.138	66.108	33.538	7.648	23.744	2.064	61.804	36.198	6.236
	0.176153	0.070852	0.253219	1.05819	0.245092	0.148425	0.0167332	0.855471	1.3648	0.0230217
	28.634±0.176153342290177	2.138±0.0708519583356734	66.108±0.253219272568261	33.538±1.0581918540605	7.648±0.245091819528927	23.744±0.14842506526864	2.064±0.0167332005306815	61.804±0.855470630705696	36.198±1.36479668815542	6.236±0.0230217288664426
T3	28.49	2.2	67.03	33.51	7.86	23.76	2.17	60.73	36.84	6.33
	28.56	2.2	66.03	35.08	8.03	23.68	2.16	62.34	36.15	6.29
	28.63	2.28	65.5	34.47	8	23.45	2.19	64.15	30.25	6.32
	28.64	2.14	69.91	33.14	8.05	23.18	2.11	64.15	34.03	6.31
	28.59	2.07	66.27	33.61	7.57	23.15	2.03	63.65	33.24	6.24
	28.582	2.178	66.948	33.962	7.902	23.444	2.132	63.004	34.102	6.298
	0.0605805	0.0782304	1.74494	0.792446	0.199925	0.279159	0.0641872	1.47105	2.61137	0.0356371
	28.582±0.0605805249234445	2.178±0.0782304288624318	66.948±1.74494125975633	33.962±0.792445581727855	7.902±0.199924985932224	23.444±0.279159452643109	2.132±0.0641872261435249	63.004±1.47104724601218	34.102±2.61137320197631	6.298±0.0356370593624109
Phase		Total carbohydrates(w/w%)	Total nitrogen(w/w%)	Moisture(%)	Ash(%)	pH
Compost-PⅡ	T1	28.482±0.201419959289043	2.122±0.034928498393146	66.462±0.603796323274661	33.636±1.69906739124733	7.854±0.0944986772394197
	T2	28.634±0.176153342290177	2.138±0.0708519583356734	66.108±0.253219272568261	33.538±1.0581918540605	7.648±0.245091819528927
	T3	28.582±0.0605805249234445	2.178±0.0782304288624318	66.948±1.74494125975633	33.962±0.792445581727855	7.902±0.199924985932224
Mycelium-PⅢ	T1	23.586±0.223338308402298	2.052±0.0216794833886788	59.502±4.14031037483906	35.988±1.2198852405042	6.304±0.0134164078649987
	T2	23.744±0.14842506526864	2.064±0.0167332005306815	61.804±0.855470630705696	36.198±1.36479668815542	6.236±0.0230217288664426
	T3	23.444±0.279159452643109	2.132±0.0641872261435249	63.004±1.47104724601218	34.102±2.61137320197631	6.298±0.0356370593624109
Phase		Total carbohydrates(w/w%)	Total nitrogen(w/w%)	Moisture(%)	Ash(%)	pH
Compost-PⅡ	T1	28.48±0.20	2.12±0.03	66.46±0.60	33.6±1.69	7.85±0.09
	T2	28.63±0.18	2.14±0.07	66.11±0.25	33.54±1.06	7.65±0.25
	T3	28.58±0.06	2.18±0.08	66.95±1.74	33.96±0.79	7.90±0.20
Mycelium-PⅢ	T1	23.59±0.22	2.05±0.02	59.50±4.14	36.00±1.22	6.30±0.01
	T2	23.74±0.15	2.06±0.02	61.80±0.86	36.20±1.36	6.24±0.02
	T3	23.44±0.28	2.13±0.06	63.00±1.47	34.10±2.61	6.30±0.04
